# Supplementary material for: Ultrasensitive detection of clinical pathogens through a target-amplification-free collateral-cleavage-enhancing CRISPR-CasΦ tool
Source: Nat Commun. 2025 Apr 26;16:3929. doi: 10.1038/s41467-025-59219-x (PMC12032082; doi:10.1038/s41467-025-59219-x)
Supplement: Supplementary file 3 — Supplementary Data 1-2 [file 41467_2025_59219_MOESM3_ESM.xlsx]

## Sheet: Supplementary Data 1
		Supplementary Table 1. Nucleic acid sequences used in this study.
		Name of oligo	Sequence (5’→ 3’)
		gRNAa	CAACGAUUGCCCCUCACGAGGGGACGGAUGCUUUGUUUGAGGAGA
		gRNAb	CAACGAUUGCCCCUCACGAGGGGACUAGCCGACGUUGUUGUCAGA
		gRNAc	CAACGAUUGCCCCUCACGAGGGGACAACUAUACAACCUACUACCUCA
		gRNA-12mer	CAACGAUUGCCCCUCACGAGGGGACGGAUGCUUUGUU
		gRNA-16mer	CAACGAUUGCCCCUCACGAGGGGACGGAUGCUUUGUUUGAG
		gRNA-20mer	CAACGAUUGCCCCUCACGAGGGGACGGAUGCUUUGUUUGAGGAGA
		gRNA-24mer	CAACGAUUGCCCCUCACGAGGGGACGGAUGCUUUGUUUGAGGAGAAUCA
		Description	gRNAs used for optimizing CasΦ systems. Used in Figure 2, Supplementary Figure 1-3.
		nuc-gRNA	CAACGAUUGCCCCUCACGAGGGGACCAUUUUCUACCAUUUUUUUC
		chuA-gRNA	CAACGAUUGCCCCUCACGAGGGGACAUGGACUCGUCAUUCGGCGC
		rmpA-gRNA	CAACGAUUGCCCCUCACGAGGGGACCCCUAAAGGGUGUGAUUAUG
		oprD-gRNA (gRNA1)	CAACGAUUGCCCCUCACGAGGGGACUAGCCGACGUUGUUGUCAGA
		gRNA2	CAACGAUUGCCCCUCACGAGGGGACGGAUGCUUUGUUUGAGGAGA
		Description	Specific gRNAs for four pathogens, among which oprD-gRNA was used as gRNA1 in Figure 2.
		10nt-ssDNA	CACCTGAAAC
		20nt-ssDNA	TCTCCTCAAACAAAGCATCC
		30nt-ssDNA	TCTCCTCAAACAAAGCATCCTAAAAAAGGT
		30nt-ssDNA-R	ACCTTTTTTAGGATGCTTTGTTTGAGGAGA
		40nt-ssDNA	ATTGGTTGATTCTCCTCAAACAAAGCATCCTAAAAAAGGT
		50nt-ssDNA	ATTGGTTGATTCTCCTCAAACAAAGCATCCTAAAAAAGGTGTAGAGAAAT
		60nt-ssDNA	TCAGACTATTATTGGTTGATTCTCCTCAAACAAAGCATCCTAAAAAAGGTGTAGAGAAAT
		ssDNA-full	TCTCCTCAAACAAAGCATCC
		ssDNA-full-R	GGATGCTTTGTTTGAGGAGA
		Description	Activators used to study activator length. Used in Supplementary Figure 3, Supplementary Figure 4.
		5’-1	CTCCTCAAACAAAGCATCC
		5’-2	TCCTCAAACAAAGCATCC
		5’-3	CCTCAAACAAAGCATCC
		5’-4	CTCAAACAAAGCATCC
		5’-5	TCAAACAAAGCATCC
		5’-6	CAAACAAAGCATCC
		3’-1	TCTCCTCAAACAAAGCATC
		3’-2	TCTCCTCAAACAAAGCAT
		3’-3	TCTCCTCAAACAAAGCA
		3’-4	TCTCCTCAAACAAAGC
		3’-5	TCTCCTCAAACAAAG
		3’-6	TCTCCTCAAACAAA
		5’-1-R	GGATGCTTTGTTTGAGGAG
		5’-2-R	GGATGCTTTGTTTGAGGA
		5’-3-R	GGATGCTTTGTTTGAGG
		5’-4-R	GGATGCTTTGTTTGAG
		5’-5-R	GGATGCTTTGTTTGA
		5’-6-R	GGATGCTTTGTTTG
		3’-1-R	GATGCTTTGTTTGAGGAGA
		3’-2-R	ATGCTTTGTTTGAGGAGA
		3’-3-R	TGCTTTGTTTGAGGAGA
		3’-4-R	GCTTTGTTTGAGGAGA
		3’-5-R	CTTTGTTTGAGGAGA
		3’-6-R	TTTGTTTGAGGAGA
		3’ toehold	TCTCCTCAAACAAAGCATCC
		+5’ extension+0	R: TTTGTTTGAGGAGA
		3’ toehold	GTCTCCTCAAACAAAGCATCC
		+5’ extension+1	R: TTTGTTTGAGGAGAC
		3’ toehold	GGGTCTCCTCAAACAAAGCATCC
		+5’ extension+3	R: TTTGTTTGAGGAGACCC
		3’ toehold	CTGGGTCTCCTCAAACAAAGCATCC
		+5’ extension+5	R: TTTGTTTGAGGAGACCCAG
		3’ toehold	GACTGGGTCTCCTCAAACAAAGCATCC
		+5’ extension+7	R: TTTGTTTGAGGAGACCCAGTC
		Description	Activators used to study the activation efficiency of activators with deletions and toeholds. The R represents reverse complementary primers for annealing to form dsDNA, which can serve as blockers for toehold dsDNA. Used in Supplementary Figure 5, Supplementary Figure 7.
		PAM+1	TCTCCTCAAACAAAGCATCCTAAA
		PAM+1-R	TTTAGGATGCTTTGTTTGAGGAGA
		PAM+3	TCTCCTCAAACAAAGCATCCTAAAAA
		PAM+3-R	TTTTTAGGATGCTTTGTTTGAGGAGA
		PAM+5	TCTCCTCAAACAAAGCATCCTAAAAAAG
		PAM+5-R	CTTTTTTAGGATGCTTTGTTTGAGGAGA
		PAM+7	TCTCCTCAAACAAAGCATCCTAAAAAAGGT
		PAM+7-R	ACCTTTTTTAGGATGCTTTGTTTGAGGAGA
		ΔPAM-ATA	TCTCCTCAAACAAAGCATCCTATAAAAGGT
		ΔPAM-ATA-R	ACCTTTTATAGGATGCTTTGTTTGAGGAGA
		ΔPAM-TAA	TCTCCTCAAACAAAGCATCCTTAAAAAGGT
		ΔPAM-TAA-R	ACCTTTTTAAGGATGCTTTGTTTGAGGAGA
		ΔPAM-AAA	TCTCCTCAAACAAAGCATCCTTTAAAAGGT
		ΔPAM-AAA-R	ACCTTTTAAAGGATGCTTTGTTTGAGGAGA
		Description	Activators used to study mutations in the PAM site. Used in Supplementary Figure 6.
		5’TCC amplifier	CCGGATGCTTTGTTTGATTTTTTTTGGAGATTTTTTTTTCTCCTCAAACAAAGCATCCGG
		3’TCC amplifier-T6	GGTCTCCTCAAACAAAGCATCCTTTTTTGGATGTTTTTTCTTTGTTTGAGGAGACC
		3’TCC amplifier -T8	GGTCTCCTCAAACAAAGCATCCTTTTTTTTGGATGTTTTTTTTCTTTGTTTGAGGAGACC
		3’TCC amplifier-T10	GGTCTCCTCAAACAAAGCATCCTTTTTTTTTTGGATGTTTTTTTTTTCTTTGTTTGAGGAGACC
		3’TCC amplifier-T12	GGTCTCCTCAAACAAAGCATCCTTTTTTTTTTTTGGATGTTTTTTTTTTTTCTTTGTTTGAGGAGACC
		Description	TCC amplifier sequences. Used in Figure 2, Supplementary Figure 8, Supplementary Figure 9.
		M1	ACACCTGAAACAAAGCATCCTAG
		M2	ACACCTGAAACAAAGCATCCTGA
		M3	ACACCTGAAACAAAGCATCCGAA
		M4	ACACCTGAAACAAAGCATCGTAA
		M5	ACACCTGAAACAAAGCATGCTAA
		M6	ACACCTGAAACAAAGCAGCCTAA
		M7	ACACCTGAAACAAAGCGTCCTAA
		M8	ACACCTGAAACAAAGGATCCTAA
		M9	ACACCTGAAACAAACCATCCTAA
		M10	ACACCTGAAACAAGGCATCCTAA
		M11	ACACCTGAAACAGAGCATCCTAA
		M12	ACACCTGAAACGAAGCATCCTAA
		M13	ACACCTGAAAGAAAGCATCCTAA
		M1R	CTAGGATGCTTTGTTTCAGGTGT
		M2R	TCAGGATGCTTTGTTTCAGGTGT
		M3R	TTCGGATGCTTTGTTTCAGGTGT
		M4R	TTACGATGCTTTGTTTCAGGTGT
		M5R	TTAGCATGCTTTGTTTCAGGTGT
		M6R	TTAGGCTGCTTTGTTTCAGGTGT
		M7R	TTAGGACGCTTTGTTTCAGGTGT
		M8R	TTAGGATCCTTTGTTTCAGGTGT
		M9R	TTAGGATGGTTTGTTTCAGGTGT
		M10R	TTAGGATGCCTTGTTTCAGGTGT
		M11R	TTAGGATGCTCTGTTTCAGGTGT
		M12R	TTAGGATGCTTCGTTTCAGGTGT
		M13R	TTAGGATGCTTTCTTTCAGGTGT
		Description	Activators used to assay the single base discrimination property of CasΦ. Used in Figure 2h and Supplementary Figure 13.
		oprD (gRNA1)	TCTGACAACAACGTCGGCTATAA
		oprD-NTS	TTATAGCCGACGTTGTTGTCAGA
		Description	Synthetic targets for activating CasΦ, NTS indicates non-target strand as the reverse complement of the target strand. Used in Figure 2.
		nuc-F	AGCGATTGATGGTGATACGGTT
		nuc-R	TAGCCAAGCCTTGACGAACTAA
		chuA-F	TGGGCGAAATGTATAACGAT
		chuA-R	AGAGCATCATTGGACAACAT
		Description	Primers for qPCR or PCR used for S. aureus and E. coli. Used in Figure 4, Supplementary Figure 14, Supplementary Figure 16, Supplementary Figure 17.
		Reporter	FAM-TTTTTTTTTTTT-BHQ1

## Sheet: Supplementary Data 2
		Supplementary Table 2. Serum Sample Information
		Patient ID	Sample Type	Biochemical Identification (VITEK 2 system)	MALDI-TOF MS Scores*	Ct (chuA gene)	qPCR Results (NC=26.91)
		1	Human Serum	Escherichia coli		27.42	Negative
		2	Human Serum	Escherichia coli		28.39	Negative
		3	Human Serum	Escherichia coli		28.66	Negative
		4	Human Serum	Escherichia coli		27.77	Negative
		5	Human Serum	Escherichia coli		30.13	Negative
		6	Human Serum	Escherichia coli		29.87	Negative
		7	Human Serum	Escherichia coli		28.19	Negative
		8	Human Serum	Escherichia coli	Escherichia coli 2.19	30.79	Negative
		9	Human Serum	Escherichia coli	Escherichia coli 2.18	31.64	Negative
		10	Human Serum	Escherichia coli	Escherichia coli 2.21	28.64	Negative
		11	Human Serum	Escherichia coli		28.67	Negative
		12	Human Serum	Escherichia coli	Escherichia coli 2.53	28.67	Negative
		13	Human Serum	Escherichia coli	Escherichia coli 2.19	32.44	Negative
		14	Human Serum	Escherichia coli	Escherichia coli 2.47	30.28	Negative
		15	Human Serum	Escherichia coli	Escherichia coli 2.34	28.94	Negative
		16	Human Serum	Escherichia coli	Escherichia coli 2.39	31.98	Negative
		17	Human Serum	Escherichia coli	Escherichia coli 2.15	29.02	Negative
		18	Human Serum	Escherichia coli	Escherichia coli 2.45	28.1	Negative
		19	Human Serum	Escherichia coli	Escherichia coli 2.60	28.93	Negative
		20	Human Serum	Escherichia coli	Escherichia coli 2.49	29.43	Negative
		21	Human Serum	Escherichia coli	Escherichia coli 2.22	29.98	Negative
		22	Human Serum	Escherichia coli	Escherichia coli 2.28	32.7	Negative
		23	Human Serum	Escherichia coli	Escherichia coli 2.28	28.47	Negative
		24	Human Serum	Escherichia coli	Escherichia coli 2.53	31.24	Negative
		25	Human Serum	Klebsiella pneumoniae		30.95	Negative
		26	Human Serum	Klebsiella pneumoniae	Klebsiella pneumoniae 1.75	28.53	Negative
		27	Human Serum	Klebsiella pneumoniae	Klebsiella pneumoniae 1.83	29.98	Negative
		28	Human Serum	Klebsiella pneumoniae		28.79	Negative
		29	Human Serum	Klebsiella pneumoniae		28.28	Negative
		30	Human Serum	Klebsiella pneumoniae		29.56	Negative
		31	Human Serum	Klebsiella pneumoniae	Klebsiella pneumoniae 2.21	31.88	Negative
		32	Human Serum	Klebsiella pneumoniae	Klebsiella pneumoniae 2.48	30.21	Negative
		33	Human Serum	Staphylococcus aureus	Staphylococcus aureus 2.20	26.81	Positive
		34	Human Serum	Staphylococcus aureus	Staphylococcus aureus 2.35	31.84	Negative
		35	Human Serum	Staphylococcus aureus	Staphylococcus aureus 2.41	30.39	Negative
		36	Human Serum	Staphylococcus aureus	Staphylococcus aureus 2.07	31.31	Negative
		37	Human Serum	Staphylococcus aureus	Staphylococcus aureus 2.25	28.75	Negative
		38	Human Serum	Heathy		29.69	Negative
		39	Human Serum	Heathy		30.28	Negative
		40	Human Serum	Heathy		29.33	Negative
		41	Human Serum	Heathy		30.19	Negative
		42	Human Serum	Heathy		26.62	Positive
		43	Human Serum	Heathy		28.93	Negative
		44	Human Serum	Heathy		28.57	Negative
		45	Human Serum	Heathy		28.76	Negative
		46	Human Serum	Staphylococcus epidermidis	Staphylococcus epidermidis 2.14	28.84	Negative
		47	Human Serum	Staphylococcus epidermidis	Staphylococcus epidermidis 2.06	29.7	Negative
		48	Human Serum	Proteus mirabilis	Proteus mirabilis 2.12	28.38	Negative
		49	Human Serum	Stenotrophomonas maltophilia	Stenotrophomonas maltophilia 2.24	28.74	Negative
		50	Human Serum	Staphylococcus epidermidis	Staphylococcus epidermidis 2.16	30.93	Negative
