# Supplementary material for: Ultrasensitive detection of clinical pathogens through a target-amplification-free collateral-cleavage-enhancing CRISPR-CasΦ tool
Source: Nat Commun. 2025 Apr 26;16:3929. doi: 10.1038/s41467-025-59219-x (PMC12032082; doi:10.1038/s41467-025-59219-x)
Supplement: Supplementary file 6 — Source Data [file 41467_2025_59219_MOESM6_ESM.xlsx]

## Sheet: Fig. 2a
	Fig. 2 | Construction of the Collateral-Cleavage-Enhancing (CCE) reaction in TCC.
		RFU
	time (min)	1			2			3			4
	0	4513	4399	4442	1530	1537	1554	1340	1456	1592	1364	1356	1397
	2	5789	5696	5711	1636	1666	1653	1323	1469	1653	1399	1364	1398
	4	7453	7320	7326	1739	1822	1807	1371	1501	1680	1351	1330	1401
	6	9295	9117	9112	1887	2024	1914	1395	1503	1642	1446	1387	1408
	8	11535	11210	11348	2103	2125	2083	1379	1508	1676	1449	1356	1461
	10	13712	13419	13618	2255	2329	2307	1415	1576	1698	1383	1385	1440
	12	15924	15817	15849	2458	2527	2503	1357	1589	1688	1452	1361	1443
	14	18245	17995	18091	2759	2740	2776	1399	1585	1707	1464	1400	1494
	16	20231	19933	20216	2938	3004	3006	1438	1585	1735	1453	1385	1433
	18	21969	21851	22043	3150	3194	3272	1376	1608	1769	1446	1392	1488
	20	23574	23431	23604	3479	3538	3518	1392	1590	1668	1466	1352	1462

## Sheet: Fig. 2b
		Fig. 2 | Construction of the Collateral-Cleavage-Enhancing (CCE) reaction in TCC.

## Sheet: Fig. 2c
	Fig. 2 | Construction of the Collateral-Cleavage-Enhancing (CCE) reaction in TCC.
		ΔRFU
	time (min)	6nt			8nt			10nt			12nt			PC
	0	1191	1000	991	4056	4082	4173	1691	1575	1967	2072	1920	1840	1526	1643	1483
	10	6729	6238	6457	19959	20391	20606	4349	3668	3161	9391	10658	10564	3287	3128	3029
	20	9451	9230	9462	13904	13804	12351	791	949	1245	7949	8654	8749	6574	6278	6626

## Sheet: Fig. 2d
	Fig. 2 | Construction of the Collateral-Cleavage-Enhancing (CCE) reaction in TCC.

## Sheet: Fig. 2e
	Fig. 2 | Construction of the Collateral-Cleavage-Enhancing (CCE) reaction in TCC.
		ΔRFU
	time (min)	0h			0.5h			1h			2h			PC
	0	199	181	164	1987	2093	1754	3194	3167	3171	5835	5675	5785	1014	1175	1435
	10	168	781	536	12858	13217	11696	19196	19727	20682	27936	27435	26658	4998	5348	5621
	20	282	909	458	20302	20598	20074	25912	26559	25737	28337	27955	28160	5264	5142	4762

## Sheet: Fig. 2f
		Fig. 2 | Construction of the Collateral-Cleavage-Enhancing (CCE) reaction in TCC.
				10 aM	5 aM	1 aM	500 zM	0.25 aM	0.1 aM	0 aM
			ΔRFU	8126	6406	4107	2870	1308	536	0
				8635	6736	4843	3473	1459	634	313
				8826	6757	4328	2959	1460	633	183

## Sheet: Fig. 2h
	Fig. 2 | Construction of the Collateral-Cleavage-Enhancing (CCE) reaction in TCC.
		WT	M1	M2	M3	M4	M5	M6	M7	M8	M9	M10	M11	M12	M13
	ΔRFU (Normalized)	0.9	0.703	0.772	0.428	0.46	0.111	0.075	0.054	0.292	0.259	0.458	0.468	0.207	0.062
		1.125	0.771	0.643	0.527	0.489	0.099	0.106	0.035	0.332	0.344	0.361	0.575	0.235	0.251
		0.975	0.765	0.557	0.414	0.463	0.204	0.131	0.043	0.401	0.305	0.562	0.313	0.27	0.147

## Sheet: Fig. 3b
	Fig. 3 | Ultra-sensitivity diagnosis of pathogens by TCC
	CFU/mL	H2O			PBS			Tris-HCl			H2O NC
	24	5699	5724	5757	1313	1297	1272	714	765	728	266	178	180
	2.4	3592	3530	3642	1794	1741	1645	1129	1004	1136	180	49	113
	0	247	226	247	132	143	154	265	321	286	198	206	229

## Sheet: Fig. 3c
	Fig. 3 | Ultra-sensitivity diagnosis of pathogens by TCC
	CFU/mL
	60	24	12	6	2.4	1.2	0.6	0
ΔRFU	4924	3614	2845	2717	1750	1543	996	463
	4970	4309	2799	3595	1811	1433	1185	528
	5197	4892	3186	2194	1646	1566	1252	512

## Sheet: Fig. 3d
	Fig. 3 | Ultra-sensitivity diagnosis of pathogens by TCC
		Target
		EC			KP			PA			SA
gRNA	EC	0.988433	1.0851	0.774371	0.118125	0.052677	0.051387	0.052677	0.051387	0.061492	-0.00223608	-0.01866	0.022662
	KP	0.020254	0.027736	0.05223	1.01165	0.999914	0.831778	-0.00314	0.032552	0.021157	0.140873	0.241625	0.17859
	PA	0.072071	0.088497	0.089959	0.100925	0.061492	0.12385	0.831778	0.931499	0.837583	-0.00159	0.003827	0.032
	SA	0.141561	0.242399	0.267039	0.041324	0.124188	0.207224	0.156955	0.158547	0.145646	1.04511	0.710772	0.720103

[truncated: 65 more sheets: Fig. 3e, Fig. 3f, Fig. 3g, Fig. 4b, Fig. 4c, Fig. 4d, Fig. 4e, Fig. 4f, Fig. 4g, Fig. 4h, Fig. S1b, Fig. S1c, Fig. S2, Fig. S3b, Fig. S3c, Fig. S3e, Fig. S3f, Fig. S3h, Fig. S3i, Fig. S5b …]
